# Supplementary material for: Phenotypic Diversity in Cell Wall Lignocellulosic Constituents and Ethanol Yield of USDA Guayule and Mariola Germplasm
Source: Plants (Basel). 2025 Apr 18;14(8):1239. doi: 10.3390/plants14081239 (PMC12030453; doi:10.3390/plants14081239)
Supplement: Supplementary file 1 [file plants-14-01239-s001.zip]

Archive with 3 entries (3 files):
- plants-3459040-supplementary/Supplementary Table S1.xlsx
- plants-3459040-supplementary/Supplementary Table S2.xlsx
- plants-3459040-supplementary/Supplementary Table S3.xlsx
