# Supplementary material for: Phenotypic Diversity in Cell Wall Lignocellulosic Constituents and Ethanol Yield of USDA Guayule and Mariola Germplasm
Source: Plants (Basel). 2025 Apr 18;14(8):1239. doi: 10.3390/plants14081239 (PMC12030453; doi:10.3390/plants14081239)
Supplement: Supplementary file 1 [file plants-14-01239-s001.zip › plants-3459040-supplementary/Supplementary Table S1.xlsx]

## Sheet: Supp Table 1
Supplementary Table S1: Origin and breeding status of the 51 Parthenium genotypes used in the current study.
ACCESSION	PLANT NAME	TAXONOMY	ORIGIN	IMPROVEMENT STATUS
Mariola
PARL 792	CFS05-2005	Parthenium incanum Kunth	Texas, United States	WILD
PARL 798	CFS11-2005	Parthenium incanum Kunth	Texas, United States	WILD
PARL 799	CFS12-2005	Parthenium incanum Kunth	Texas, United States	WILD
PARL 800	CFS13-2005	Parthenium incanum Kunth	Texas, United States	WILD
PARL 815	CFS-20	Parthenium incanum Kunth	Texas, United States	WILD
PARL 818	CFS-22	Parthenium incanum Kunth	Texas, United States	WILD
Guayule hybrid
PI 478657	N566	P. argentatum x Parthenium sp.	California, United States	BREEDING
PI 599675	AZ-2	P. argentatum x Parthenium sp.	Arizona, United States	BREEDING
PI 599676	AZ-3	P. argentatum x Parthenium sp.	Arizona, United States	BREEDING
PI 478666	CAL-1	P. argentatum x Parthenium sp.	California, United States	BREEDING
PI 478667	CAL-2	P. argentatum x Parthenium sp.	California, United States	BREEDING
W6 551	CAL-5	P. argentatum x Parthenium sp.	California, United States	BREEDING
W6 2271	R1109	P. argentatum x Parthenium sp.	Coahuila de Zaragoza, Mexico	WILD
W6 2189	R1037	P. argentatum x P. incanum	Coahuila de Zaragoza, Mexico	WILD
Guayule
W6 2272	R1110	Parthenium argentatum A. Gray	Arizona, United States	WILD
W6 2196	R1044	Parthenium argentatum A. Gray	Coahuila de Zaragoza, Mexico	WILD
W6 2244	R1092	Parthenium argentatum A. Gray	Zacatecas, Mexico	WILD
W6 2245	R1093	Parthenium argentatum A. Gray	Zacatecas, Mexico	WILD
W6 2248	R1096	Parthenium argentatum A. Gray	Zacatecas, Mexico	WILD
W6 2260	R1108	Parthenium argentatum A. Gray	Texas, United States	WILD
PARL 805	CFS18-2005	Parthenium argentatum A. Gray	Texas, United States	WILD
PARL 816	CFS-21	Parthenium argentatum A. Gray	Texas, United States	WILD
PARL 820	CFS-24	Parthenium argentatum A. Gray	Texas, United States	WILD
PI 478639	593	Parthenium argentatum A. Gray	California, United States	breeding materials
PI 478640	11591	Parthenium argentatum A. Gray	California, United States	breeding materials
PI 478642	11604	Parthenium argentatum A. Gray	California, United States	breeding materials
PI 478643	11605	Parthenium argentatum A. Gray	California, United States	breeding materials
PI 478644	11609	Parthenium argentatum A. Gray	California, United States	breeding materials
PI 478649	11646	Parthenium argentatum A. Gray	Mexico	breeding materials
PI 478653	12231	Parthenium argentatum A. Gray	Mexico	breeding materials
PI 478654	N396	Parthenium argentatum A. Gray	Mexico	breeding materials
PI 478655	N565	Parthenium argentatum A. Gray	California, United States	breeding materials
PI 478656	N565-II	Parthenium argentatum A. Gray	California, United States	breeding materials
PI 478659	N576	Parthenium argentatum A. Gray	Mexico	breeding materials
PI 478665	CAL-4	Parthenium argentatum A. Gray	California, United States	breeding materials
W6 7157	CAL-7	Parthenium argentatum A. Gray	California, United States	breeding materials
PI 599674	AZ-1	Parthenium argentatum A. Gray	Arizona, United States	breeding materials
PI 599677	AZ-4	Parthenium argentatum A. Gray	Arizona, United States	breeding materials
PI 599678	AZ-5	Parthenium argentatum A. Gray	Arizona, United States	breeding materials
PI 599679	AZ-6	Parthenium argentatum A. Gray	Arizona, United States	breeding materials
PARL 912	146	Parthenium argentatum A. Gray	California, United States	breeding materials
PARL 917	1014 95 54	Parthenium argentatum A. Gray	California, United States	breeding materials
PARL 920	1052 95	Parthenium argentatum A. Gray	California, United States	breeding materials
PARL 922	94?	Parthenium argentatum A. Gray	California, United States	breeding materials
PARL 924	94 15	Parthenium argentatum A. Gray	California, United States	breeding materials
PARL 927	94 45	Parthenium argentatum A. Gray	California, United States	breeding materials
PARL 929	94 60 A	Parthenium argentatum A. Gray	California, United States	breeding materials
PARL 930	94 63? -1	Parthenium argentatum A. Gray	California, United States	breeding materials
PARL 931	94 63? -2	Parthenium argentatum A. Gray	California, United States	breeding materials
PARL 932	94 65	Parthenium argentatum A. Gray	California, United States	breeding materials
PARL 933	944 44A 20	Parthenium argentatum A. Gray	California, United States	breeding materials
