# Supplementary material for: Phenotypic Diversity in Cell Wall Lignocellulosic Constituents and Ethanol Yield of USDA Guayule and Mariola Germplasm
Source: Plants (Basel). 2025 Apr 18;14(8):1239. doi: 10.3390/plants14081239 (PMC12030453; doi:10.3390/plants14081239)
Supplement: Supplementary file 1 [file plants-14-01239-s001.zip › plants-3459040-supplementary/Supplementary Table S2.xlsx]

## Sheet: Supp Table
Supplementary Table S2: BLUP estimates for 51 Parthenium genotypes for traits related to bioenergy production planted under water stress (Dry) and non-stress (IRRI) conditions.
	ACCESSION	PLANT NAME	Lignin (%)		Hemicellulose (%)		Cellulose (%)		Lignin Yield (Kg.Ha-1)		Hemicellulose Yield (Kg.Ha-1)		Cellulose Yield (Kg.Ha-1)		Ethanol Yield (L.Ha-1)
			IRRI	Dry	IRRI	Dry	IRRI	Dry	IRRI	Dry	IRRI	Dry	IRRI	Dry	IRRI	Dry
Mariola
Parthenium incanum Kunth	PARL 792	CFS05	16.7525	16.4052	17.22	14.3867	30.9825	25.964	5203.88	1096.23	5310.48	709.028	8881.43	1913.5	8657.02	1688.87
Parthenium incanum Kunth	PARL 798	CFS11	17.7375	16.5125	16.58	13.7375	31.8652	27.705	3773.78	1237.63	3758.58	794.175	6400.13	2215.58	6223.02	1910.87
Parthenium incanum Kunth	PARL 799	CFS12	15.0125	16.6852	17.89	15.5967	35.3825	31.164	5972.08	2082.43	6690.48	1887.13	12080.7	4265.1	11011.3	3678.07
Parthenium incanum Kunth	PARL 800	CFS13	16.4414	16.1237	17.41	16.7882	33.2672	31.9098	4503.58	2268.83	4777.58	2221.38	8244.53	4528.6	7818.02	3991.97
Parthenium incanum Kunth	PARL 815	CFS-20	15.7325	16.4822	18.06	14.4732	35.4325	28.5814	6453.18	786.225	7063.58	374.467	12718.5	1451.12	11665.7	1167.97
Parthenium incanum Kunth	PARL 818	CFS-22	13.3925	15.4952	18.14	16.3467	37.0125	30.324	5153.18	2171.33	6214.78	2318.03	11434.4	4687	10148.8	4102.17
Guayule Hybrid
P. argentatum x Parthenium sp.	PI 478657	N566	17.9375	16.5937	17.62	13.0582	24.1552	17.9698	4678.28	1635.03	4719.98	1038.88	6785.03	1707.4	7251.32	1988.97
P. argentatum x Parthenium sp.	PI 599675	AZ-2	15.4275	13.9822	17.49	12.0932	23.4452	18.6014	10885	2247.23	12093.3	1882.67	16052.5	3072.72	17546	3293.47
P. argentatum x Parthenium sp.	PI 599676	AZ-3	15.3814	13.8622	15.73	11.9632	24.8872	18.3514	6439.08	2215.83	6686.58	1848.87	10221.3	3016.22	10498.3	3241.57
P. argentatum x Parthenium sp.	PI 478666	CAL-1	12.3625	12.2552	16.76	10.3167	30.1625	17.774	5803.58	605.025	7059.28	210.428	11887.3	999.399	11089.4	873.675
P. argentatum x Parthenium sp.	PI 478667	CAL-2	12.1975	12.9625	15.7175	15.37	24.74	20.415	4663.7	1525.25	6004.27	1809.45	9379.97	2413.73	6624.23	2610.67
P. argentatum x Parthenium sp.	W6 551	CAL-5	13.2475	14.1022	17.65	15.6832	28.9652	21.5714	7844.78	2551.93	9806.78	2868.17	15468.1	4035.52	14833.8	4266.77
P. argentatum x Parthenium sp.	W6 2271	R1109	15.7525	14.8722	14.82	13.1232	22.7425	17.3214	8053.98	3367.43	7636.58	3058.77	11374.8	4013.92	12199.4	4761.07
P. argentatum x P. incanum	W6 2189	R1037	18.1375	16.8425	18.18	16.1575	27.8852	21.095	6646.58	1281.63	6730.68	1021.17	10153.7	1661.28	10504.8	1794.97
Guayule
Parthenium argentatum A. Gray	W6 2272	R1110	16.0725	15.1825	15.74	14.8375	21.9525	19.415	5504.38	2620.83	5443.37	2636.77	7759.93	3520.38	8420.72	3980.58
Parthenium argentatum A. Gray	W6 2196	R1044	14.7925	15.2352	15.55	11.9967	21.5425	15.784	5016.28	580.025	5179.58	99.4276	7380.93	600.799	7923.52	621.575
Parthenium argentatum A. Gray	W6 2244	R1092	14.5414	17.3152	16.06	15.5567	21.0672	19.214	3274.28	1074.93	3520.88	701.628	5126.73	1246.2	5366.12	1388.97
Parthenium argentatum A. Gray	W6 2245	R1093	15.0983	17.3837	15.83	14.2182	19.2746	18.7498	2940.78	554.125	3091.68	83.6842	4512.63	528.699	4744.82	530.475
Parthenium argentatum A. Gray	W6 2248	R1096	15.3275	16.6352	18.32	15.3167	28.5952	20.264	5244.98	1812.43	5941.58	1555.83	9100.23	2367.6	9071.82	2609.37
Parthenium argentatum A. Gray	W6 2260	R1108	16.5083	17.3922	17.31	14.5132	25.1646	17.0914	4072.78	1683.53	4279.78	1189.07	6365.43	1629.42	6599.22	2045.27
Parthenium argentatum A. Gray	PARL 805	CFS18	16.1525	16.8637	15.87	15.0182	23.2125	17.3098	4490.48	1617.73	4489.08	1201.68	6666.13	1588.6	7030.72	1994.97
Parthenium argentatum A. Gray	PARL 816	CFS-21	15.7983	17.0352	14.76	15.1067	19.2146	20.614	3302.18	1177.23	3330.88	798.828	4871.23	1513.6	5182.12	1597.17
Parthenium argentatum A. Gray	PARL 820	CFS-24	15.7614	13.8852	15.22	12.1467	21.1872	17.194	4086.18	940.725	4141.28	581.228	6035.03	1265.1	6424.92	1309.57
Parthenium argentatum A. Gray	PI 478639	593	17.1083	18.9137	17.93	13.8782	25.9546	19.1898	4063.28	1245.83	4269.28	594.284	6342.83	1187.3	6572.22	1364.57
Parthenium argentatum A. Gray	PI 478640	11591	17.7525	16.1152	17.82	14.1167	24.8925	18.904	4186.98	1038.53	4248.38	651.028	6217.93	1292.7	6203.92	1378.97
Parthenium argentatum A. Gray	PI 478642	11604	17.4675	19.1722	15.59	15.2032	20.7552	17.2214	3583.08	823.325	3518.58	306.767	5157.53	665.725	5510.62	817.275
Parthenium argentatum A. Gray	PI 478643	11605	15.9725	18.9537	17.71	15.0882	26.3825	19.6898	7980.58	2938.93	8546.18	2197.58	12491	2987.9	12991.9	3645.57
Parthenium argentatum A. Gray	PI 478644	11609	14.9075	15.0925	15.76	12.9775	21.0652	17.095	4158.48	1119.23	4366.08	732.475	6231.63	1299.58	6648.62	1456.47
Parthenium argentatum A. Gray	PI 478649	11646	15.2114	18.4525	16.66	14.2675	20.7072	15.705	4154.08	1039.73	4482.28	499.775	6152.13	840.875	6660.92	1097.97
Parthenium argentatum A. Gray	PI 478653	12231	17.9575	18.0325	15.17	14.4075	19.6952	16.885	4097.78	1406.93	3878.18	887.575	5546.73	1313.78	6085.12	1649.57
Parthenium argentatum A. Gray	PI 478654	N396	21.8383	20.1922	17.44	14.7832	22.6746	19.5114	4317.98	1166.03	3974.08	528.267	5670.53	1074.62	6250.22	1248.47
Parthenium argentatum A. Gray	PI 478655	N565	16.8275	16.6525	17.24	14.9075	23.5852	19.105	5187.28	1494.13	5344.88	1156.67	7582.33	1766.18	8128.62	2009.47
Parthenium argentatum A. Gray	PI 478656	N565-II	16.0083	17.8537	15.89	14.8382	19.7246	17.4298	3660.68	1091.33	3757.88	594.284	5301.63	983.099	5727.82	1207.77
Parthenium argentatum A. Gray	PI 478659	N576	14.6983	15.6525	15.23	14.4775	20.7246	19.735	3547.08	1103.13	3710.88	791.975	5424.13	1443.98	5714.32	1526.57
Parthenium argentatum A. Gray	PI 478665	CAL-4	12.72	13.825	16.1675	15.72	26.1125	21.3875	3247.12	1713.63	4109.85	1952.05	6623.62	2651.75	6286.7	2858.62
Parthenium argentatum A. Gray	W6 7157	CAL-7	16.0725	15.1825	15.74	14.8375	21.9525	19.415	5504.38	2620.83	5443.37	2636.77	7759.93	3520.38	8420.72	3980.58
Parthenium argentatum A. Gray	PI 599674	AZ-1	15.2014	15.8722	14.17	14.5332	19.5972	19.1114	4026.38	1706.43	4018.58	1388.47	5845.23	2080.42	6272.02	2347.17
Parthenium argentatum A. Gray	PI 599677	AZ-4	16.715	14.8675	14.9625	15.4875	19.435	20.0325	3939.07	1880.07	3533.13	1900.58	4593.7	2539.98	5459.52	2875.1
Parthenium argentatum A. Gray	PI 599678	AZ-5	17.005	17.3395	17.1425	16.753	19.75	18.91	2932.43	1491.77	2952.9	1475.51	3394.9	1657.02	4180.3	2085.8
Parthenium argentatum A. Gray	PI 599679	AZ-6	16.0475	15.6552	15.76	15.3599	21.81	18.9037	4180.8	1984.37	4173.75	1938.13	5854.25	2372.78	6394.77	2847.7
Parthenium argentatum A. Gray	PARL 912	PARL 912	20.0083	17.3322	16.23	14.2132	18.2046	19.7414	3753.38	700.625	3544.68	230.267	4895.23	768.925	5479.82	774.675
Parthenium argentatum A. Gray	PARL 917	PARL 917	17.4614	18.7752	16.6	16.2667	23.6672	20.454	5231.08	1973.43	5205.48	1565.33	7544.73	2266.6	8070.82	2626.97
Parthenium argentatum A. Gray	PARL 920	PARL 920	17.5875	14.8152	16.82	12.9667	23.0452	18.204	3962.58	645.325	3974.48	245.328	5808.13	846.799	6167.32	571.975
Parthenium argentatum A. Gray	PARL 922	PARL 922	17.7514	15.1222	16.47	14.6532	22.0272	19.3314	5406.78	1726.23	5297.78	1525.37	7388.53	2250.92	8130.82	2496.77
Parthenium argentatum A. Gray	PARL 924	PARL 924	15.1183	15.4425	17.41	15.2175	24.3146	20.965	4107.68	1006.83	4527.08	760.475	6571.13	1432.48	6827.62	1458.87
Parthenium argentatum A. Gray	PARL 927	PARL 927	14.1483	16.1537	16.43	13.3382	20.7246	17.1498	3556.18	928.725	3905.48	447.584	5511.33	916.399	5843.72	1046.67
Parthenium argentatum A. Gray	PARL 929	PARL 929	14.8475	16.2437	15.81	13.8082	19.5252	16.5198	3777.38	1387.53	3979.38	915.684	5562.73	1337.5	6004.52	1657.67
Parthenium argentatum A. Gray	PARL 930	PARL 930	18.5225	17.0922	17.74	13.3132	27.4225	19.9814	4655.78	1134.63	4592.78	589.667	7032.03	1318.82	7275.92	1381.97
Parthenium argentatum A. Gray	PARL 931	PARL 931	17.6414	17.7822	18.01	13.7232	24.9472	19.3314	7282.38	1513.03	7541.38	912.967	10497.4	1633.42	11338.8	1838.77
Parthenium argentatum A. Gray	PARL 932	PARL 932	17.6975	17.4952	16.57	15.0567	22.3052	21.554	4345.18	1247.23	4291.48	827.728	6166.23	1635.7	6646.32	1692.57
Parthenium argentatum A. Gray	PARL 933	PARL 933	14.3475	16.9525	15.28	12.0275	19.8252	15.735	4230.58	1258.93	4457.58	630.075	6251.03	1159.28	6744.62	1411.27
	mean	mariola	15.8448	16.284	17.55	15.2215	33.9904	29.2747	5176.61	1607.11	5635.91	1384.03	9959.96	3176.82	9253.99	2756.66
		hybrid	15.0555	14.4341	16.7459	13.4707	25.8729	19.1374	6876.87	1928.67	7592.17	1717.3	11415.4	2615.02	11318.4	2853.9
		guayule	16.3431	16.7016	16.3355	14.4576	22.2172	18.7252	4351.58	1390.49	4461.18	1019.75	6411.8	1608.25	6832.51	1822.54
	SD	mariola	1.51534	0.427796	0.598866	1.21	2.334	2.25918	967.946	640.859	1253.19	854.33	2492.38	1469.03	2064.49	1308.81
		hybrid	2.30603	1.61293	1.19467	2.07467	2.74931	1.63943	2053.43	850.384	2323.29	955.636	3088.06	1116.72	3622.96	1299.83
		guayule	1.71888	1.52114	1.03061	1.09567	2.58854	1.57924	1051.54	555.534	1116.06	669.149	1665.81	757.594	1694.97	887.695
