# Supplementary material for: Phenotypic Diversity in Cell Wall Lignocellulosic Constituents and Ethanol Yield of USDA Guayule and Mariola Germplasm
Source: Plants (Basel). 2025 Apr 18;14(8):1239. doi: 10.3390/plants14081239 (PMC12030453; doi:10.3390/plants14081239)
Supplement: Supplementary file 1 [file plants-14-01239-s001.zip › plants-3459040-supplementary/Supplementary Table S3.xlsx]

## Sheet: Supp Table 3
	Supp_Table S3 : Stability indices estimates of 52 Parthenium genotypes for traits related to bioenergy production planted under stress and non-stress conditions.
			yield stability index (YSI)								stress tolerance index (STI)								yield index (YI)								Stress tolerance (TOL)								Stress tolearnce efficiency (STE)								relative stress index (RSI)
			ADL	Hem	Cell	ADL_YD	Hem_YD	Cell_YD	ETO_YD		ADL	Hem	Cell	ADL_YD	Hem_YD	Cell_YD	ETO_YD		ADL	Hem	Cell	ADL_YD	Hem_YD	Cell_YD	ETO_YD		ADL	Hem	Cell	ADL_YD	Hem_YD	Cell_YD	ETO_YD		ADL	Hem	Cell	ADL_YD	Hem_YD	Cell_YD	ETO_YD		ADL	Hem	Cell	ADL_YD	Hem_YD	Cell_YD	ETO_YD
1	Parthenium incanum Kunth	PARL 792	0.979268	0.835467	0.83802	0.210656	0.133515	0.21545	0.195087		1.06025	0.909972	1.15982	0.243038	0.145303	0.293139	0.239018		1.00645	0.99908	1.29561	0.730622	0.604972	0.980929	0.806454		0.347311	2.83325	5.01855	4107.65	4601.45	6967.93	6968.15		97.9268	83.5467	83.802	21.0656	13.3515	21.545	19.5087		0.967253	0.957306	1.00896	0.680417	54.4014	0.841248	0.728642
2	Parthenium incanum Kunth	PARL 798	0.930937	0.828559	0.869445	0.327954	0.211297	0.346177	0.307065		1.12993	0.836612	1.25491	0.198982	0.115191	0.244589	0.194401		1.01304	0.953993	1.38249	0.824863	0.677624	1.13578	0.912461		1.225	2.8425	4.16016	2536.15	2964.4	4184.55	4312.15		93.0937	82.8559	86.9445	32.7954	21.1297	34.6177	30.7065		0.919515	0.94939	1.04679	1.05929	34.9995	1.35169	1.14688
3	Parthenium incanum Kunth	PARL 799	1.11142	0.871814	0.880773	0.348694	0.282062	0.35305	0.334027		0.966345	1.02489	1.45915	0.529838	0.487234	0.888761	0.662101		1.02363	1.08311	1.55509	1.38791	1.61018	2.18645	1.75632		-1.67269	2.29325	4.21855	3889.65	4803.35	7815.63	7333.25		111.142	87.1814	88.0773	34.8694	28.2062	35.305	33.4027		1.09778	0.998953	1.06043	1.12628	27.8024	1.37852	1.24757
4	Parthenium incanum Kunth	PARL 800	0.980678	0.964284	0.959196	0.503783	0.464961	0.549286	0.510612		1.02271	1.07358	1.46687	0.435318	0.409553	0.64401	0.51021		0.989184	1.16585	1.5923	1.51215	1.89538	2.32152	1.90621		0.317674	0.621811	1.35742	2234.75	2556.19	3715.93	3826.05		98.0678	96.4284	95.9196	50.3783	46.4961	54.9286	51.0612		0.968646	1.10491	1.15485	1.62722	16.1188	2.14475	1.90711
5	Parthenium incanum Kunth	PARL 815	1.04765	0.801396	0.806645	0.121835	0.0530138	0.114095	0.10012		1.00037	0.960096	1.35548	0.216157	0.102074	0.31835	0.222746		1.01118	1.00508	1.42622	0.52401	0.319511	0.743899	0.557719		-0.749682	3.58678	6.85106	5666.95	6689.11	11267.4	10497.7		104.765	80.1396	80.6645	12.1835	5.30138	11.4095	10.012		1.0348	0.918266	0.971184	0.393528	147.507	0.445499	0.373945
6	Parthenium incanum Kunth	PARL 818	1.157	0.901144	0.819289	0.421357	0.372987	0.409902	0.404202		0.800584	1.08918	1.42451	0.476703	0.555934	0.924426	0.680604		0.950625	1.13519	1.51317	1.44716	1.97784	2.40273	1.95883		-2.10269	1.79325	6.68855	2981.85	3896.75	6747.43	6046.65		115.7	90.1144	81.9289	42.1357	37.2987	40.9902	40.4202		1.14281	1.03256	0.986408	1.36098	21.4233	1.60051	1.50968
8	P. argentatum x Parthenium	PI 478657	0.925084	0.7411	0.743931	0.349493	0.220104	0.251642	0.274291		1.14829	0.845125	0.739422	0.325881	0.189228	0.199825	0.235782		1.01802	0.906819	0.896695	1.08973	0.88642	0.875275	0.949754		1.3438	4.56181	6.18539	3043.25	3681.09	5077.63	5262.35		92.5084	74.11	74.3931	34.9493	22.0104	25.1642	27.4291		0.913733	0.849178	0.895678	1.12886	28.3645	0.982566	1.02447
9	P. argentatum x Parthenium	PI 599675	0.906316	0.691436	0.793402	0.206452	0.155679	0.191417	0.187705		0.832183	0.776897	0.725401	1.04213	0.878611	0.850805	0.944708		0.857803	0.839807	0.928216	1.49775	1.60637	1.57519	1.57266		1.44531	5.39678	4.84371	8637.75	10210.6	12979.8	14252.5		90.6316	69.1436	79.3402	20.6452	15.5679	19.1417	18.7705		0.895195	0.79227	0.955241	0.66684	37.0305	0.747409	0.70107
10	P. argentatum x Parthenium	PI 599676	0.901232	0.760535	0.737385	0.344122	0.276504	0.295091	0.308771		0.822574	0.691208	0.712394	0.607865	0.477077	0.531782	0.55634		0.850441	0.830779	0.915741	1.47682	1.57753	1.54623	1.54788		1.51919	3.76678	6.53575	4223.25	4837.71	7205.1	7256.75		90.1232	76.0535	73.7385	34.4122	27.6504	29.5091	30.8771		0.890174	0.871446	0.887797	1.11151	24.01	1.15222	1.15325
11	P. argentatum x Parthenium	PI 478666	0.99132	0.615558	0.589273	0.10425	0.0298087	0.0840727	0.0787845		0.584487	0.63511	0.729331	0.149595	0.0573247	0.204921	0.158388		0.751852	0.716441	0.886924	0.403242	0.179546	0.512328	0.417188		0.107311	6.44325	12.3885	5198.55	6848.85	10887.9	10215.7		99.132	61.5558	58.9273	10.425	2.98087	8.40727	7.87845		0.979156	0.705326	0.709473	0.336729	245.342	0.328271	0.294257
12	P. argentatum x Parthenium	PI 478667	1.06272	0.977891	0.825182	0.327047	0.301361	0.257328	0.39411		0.609969	0.887339	0.750663	0.303054	0.419262	0.390528	0.282718		0.795245	1.06736	1.01871	1.01656	1.5439	1.23736	1.24662		-0.765	0.3475	4.325	3138.45	4194.82	6966.24	4013.56		106.272	97.7891	82.5182	32.7047	30.1361	25.7328	39.411		1.04968	1.1205	0.993503	1.05636	22.5136	1.00477	1.47198
13	P. argentatum x Parthenium	W6 551	1.06452	0.888567	0.744738	0.325303	0.292468	0.260893	0.287638		0.720723	1.01674	0.889961	0.852897	1.08545	1.07671	1.03471		0.865165	1.08911	1.07642	1.70083	2.44724	2.06876	2.03742		-0.854686	1.96678	7.39371	5292.85	6938.61	11432.6	10567		106.452	88.8567	74.4738	32.5303	29.2468	26.0893	28.7638		1.05146	1.01815	0.896649	1.05073	23.422	1.01869	1.07432
14	P. argentatum x Parthenium	W6 2271	0.944116	0.885507	0.761633	0.418107	0.400542	0.352878	0.39027		0.9038	0.714366	0.644284	1.15546	0.901414	0.787548	0.94953		0.912404	0.911334	0.864343	2.24435	2.60987	2.05768	2.27346		0.880318	1.69678	5.42106	4686.55	4577.81	7360.9	7438.35		94.4116	88.5507	76.1633	41.8107	40.0542	35.2878	39.027		0.932531	1.01464	0.916991	1.35049	16.1506	1.37785	1.45764
15	P. argentatum x P. incanum	W6 2189	0.928601	0.888751	0.756496	0.192825	0.15172	0.163612	0.170871		1.17851	1.07895	0.928741	0.362917	0.265239	0.290958	0.308256		1.03328	1.12205	1.05264	0.854189	0.87131	0.85163	0.857117		1.295	2.0225	6.79016	5364.95	5709.5	8492.45	8709.85		92.8601	88.8751	75.6496	19.2825	15.172	16.3612	17.0871		0.917207	1.01836	0.910806	0.622824	43.1833	0.638843	0.638198
16	Parthenium argentatum A. Gray	W6 2272	0.944626	0.942662	0.88441	0.476135	0.484401	0.453661	0.472712		0.941402	0.857823	0.727864	0.614603	0.553886	0.471204	0.547974		0.931442	1.03038	0.968812	1.74675	2.24981	1.80467	1.90076		0.89	0.9025	2.5375	2883.55	2806.6	4239.55	4440.15		94.4626	94.2662	88.441	47.6135	48.4401	45.3661	47.2712		0.933035	1.08013	1.06481	1.53792	12.7813	1.77137	1.76556
17	Parthenium argentatum A. Gray	W6 2196	1.02993	0.771495	0.732689	0.115629	0.0191961	0.0813989	0.0784468		0.869436	0.685214	0.572684	0.123959	0.0198738	0.0764897	0.0805149		0.934674	0.833107	0.787622	0.38658	0.0848358	0.307991	0.296808		-0.442689	3.55325	5.75855	4436.25	5080.15	6780.13	7301.95		102.993	77.1495	73.2689	11.5629	1.91961	8.13989	7.84468		1.01729	0.884005	0.882143	0.37348	322.399	0.317831	0.292995
18	Parthenium argentatum A. Gray	W6 2244	1.19075	0.968664	0.912032	0.328294	0.199276	0.243079	0.258841		0.971361	0.917691	0.692353	0.149948	0.0953315	0.110202	0.121848		1.06228	1.08033	0.95878	0.716426	0.598658	0.638847	0.663248		-2.77382	0.503255	1.85324	2199.35	2819.25	3880.53	3977.15		119.075	96.8664	91.2032	32.8294	19.9276	24.3079	25.8841		1.17614	1.10993	1.09807	1.06039	31.7339	0.94913	0.966761
19	Parthenium argentatum A. Gray	W6 2245	1.15137	0.89818	0.97277	0.188428	0.0270676	0.11716	0.111801		1.01256	0.826718	0.657222	0.0694253	0.00998427	0.0411529	0.0411481		1.06648	0.987374	0.935617	0.369318	0.0714029	0.27103	0.253307		-2.28537	1.61181	0.524852	2386.65	3007.99	3983.93	4214.35		115.137	89.818	97.277	18.8428	2.70676	11.716	11.1801		1.13724	1.02916	1.1712	0.608623	234.194	0.457464	0.417571
20	Parthenium argentatum A. Gray	W6 2248	1.08532	0.836067	0.70865	0.345555	0.261854	0.260169	0.287635		0.983665	1.03068	0.866751	0.404997	0.356732	0.371641	0.386986		1.02056	1.06366	1.01118	1.20796	1.3275	1.21372	1.246		-1.30769	3.00325	8.33121	3432.55	4385.75	6732.63	6462.45		108.532	83.6067	70.865	34.5555	26.1854	26.0169	28.7635		1.072	0.957993	0.8532	1.11614	25.4028	1.01586	1.0743
21	Parthenium argentatum A. Gray	W6 2260	1.05354	0.83843	0.679185	0.413361	0.277834	0.255981	0.309927		1.10766	0.922769	0.695372	0.292118	0.196384	0.178906	0.220653		1.06701	1.00786	0.852866	1.12205	1.01456	0.835303	0.976638		-0.883858	2.79678	8.07318	2389.25	3090.71	4736	4553.95		105.354	83.843	67.9185	41.3361	27.7834	25.5981	30.9927		1.04061	0.960701	0.817726	1.33515	23.2494	0.999505	1.15756
22	Parthenium argentatum A. Gray	PARL 805	1.04403	0.946326	0.745709	0.360257	0.267691	0.238309	0.283751		1.05085	0.87544	0.66528	0.309489	0.208174	0.182663	0.229299		1.03458	1.04293	0.863761	1.0782	1.02533	0.814374	0.952619		-0.711193	0.851811	5.90273	2872.75	3287.39	5077.53	5035.75		104.403	94.6326	74.5709	36.0257	26.7691	23.8309	28.3751		1.03122	1.08433	0.897819	1.16363	24.092	0.930506	1.0598
23	Parthenium argentatum A. Gray	PARL 816	1.07829	1.02349	1.07283	0.3565	0.239825	0.310722	0.308209		1.03826	0.81901	0.716823	0.165618	0.102681	0.127178	0.135308		1.0451	1.04908	1.02864	0.784607	0.681594	0.775926	0.762666		-1.23687	-0.346745	-1.39933	2124.95	2532.05	3357.63	3584.95		107.829	102.349	107.283	35.65	23.9825	31.0722	30.8209		1.06506	1.17275	1.29166	1.15149	26.4835	1.21325	1.15115
24	Parthenium argentatum A. Gray	PARL 820	0.880963	0.798078	0.811526	0.230221	0.14035	0.209626	0.203827		0.844294	0.679058	0.625152	0.163768	0.092888	0.131694	0.137551		0.851852	0.843524	0.857982	0.626983	0.495928	0.648536	0.625334		1.87618	3.07325	3.99324	3145.45	3560.05	4769.93	5115.35		88.0963	79.8078	81.1526	23.0221	14.035	20.9626	20.3827		0.870154	0.914464	0.977061	0.743615	45.0944	0.818509	0.761286
25	Parthenium argentatum A. Gray	PI 478639	1.10553	0.774021	0.739358	0.306606	0.1392	0.187188	0.207628		1.24834	0.913998	0.805689	0.215666	0.0979101	0.129899	0.146614		1.16035	0.963763	0.957573	0.830329	0.507068	0.608653	0.651597		-1.80537	4.05181	6.76485	2817.45	3674.99	5155.53	5207.65		110.553	77.4021	73.9358	30.6606	13.92	18.7188	20.7628		1.09196	0.886899	0.890173	0.990338	46.3531	0.730896	0.77548
26	Parthenium argentatum A. Gray	PI 478640	0.90777	0.792185	0.759424	0.248037	0.153242	0.207899	0.222275		1.10368	0.924005	0.790034	0.185253	0.106734	0.138645	0.139858		0.988662	0.98033	0.943311	0.692165	0.555484	0.662685	0.658473		1.63731	3.70325	5.98855	3148.45	3597.35	4925.23	4824.95		90.777	79.2185	75.9424	24.8037	15.3242	20.7899	22.2275		0.896632	0.907713	0.914331	0.80116	41.4798	0.811765	0.830186
27	Parthenium argentatum A. Gray	PI 478642	1.09759	0.97519	0.829743	0.229782	0.087185	0.129078	0.148309		1.29196	0.87059	0.643334	0.125683	0.0416538	0.0592242	0.0736264		1.17621	1.05578	0.859353	0.548737	0.261746	0.341275	0.390256		-1.70469	0.386785	3.53371	2759.75	3211.81	4491.8	4693.35		109.759	97.519	82.9743	22.9782	8.7185	12.9078	14.8309		1.08412	1.11741	0.998994	0.742195	73.0169	0.504001	0.553928
28	Parthenium argentatum A. Gray	PI 478643	1.18665	0.851959	0.746319	0.36826	0.257142	0.239204	0.280603		1.16793	0.981494	0.817695	0.999243	0.724764	0.643764	0.77429		1.1628	1.04779	0.982523	1.95876	1.87507	1.53171	1.7408		-2.98119	2.62181	6.69273	5041.65	6348.59	9503.13	9346.35		118.665	85.1959	74.6319	36.826	25.7142	23.9204	28.0603		1.17209	0.976203	0.898554	1.18948	24.6855	0.933998	1.04804
29	Parthenium argentatum A. Gray	PI 478644	1.01241	0.823445	0.81153	0.269143	0.167765	0.208545	0.219064		0.867989	0.751241	0.615859	0.19829	0.123414	0.13969	0.158307		0.92592	0.901215	0.853044	0.745951	0.624979	0.66621	0.69548		-0.185004	2.7825	3.97016	3039.25	3633.6	4932.05	5192.15		101.241	82.3445	81.153	26.9143	16.7765	20.8545	21.9064		0.999988	0.943531	0.977066	0.869332	36.9487	0.814288	0.818195
30	Parthenium argentatum A. Gray	PI 478649	1.21307	0.856393	0.758432	0.25029	0.1115	0.13668	0.164838		1.08286	0.873082	0.575391	0.18401	0.0864474	0.0892318	0.119561		1.13206	0.990799	0.783683	0.692965	0.426429	0.431063	0.524293		-3.24113	2.3925	5.00219	3114.35	3982.5	5311.25	5562.95		121.307	85.6393	75.8432	25.029	11.15	13.668	16.4838		1.19819	0.981283	0.913137	0.808438	53.4615	0.533684	0.615664
31	Parthenium argentatum A. Gray	PI 478653	1.00418	0.949736	0.857317	0.343339	0.228864	0.236856	0.271083		1.24925	0.802798	0.620052	0.245622	0.132835	0.125696	0.164099		1.10629	1.00052	0.842565	0.9377	0.757317	0.673489	0.787687		-0.075004	0.7625	2.81016	2690.85	2990.6	4232.95	4435.55		100.418	94.9736	85.7317	34.3339	22.8864	23.6856	27.1083		0.991856	1.08824	1.03219	1.10898	27.1407	0.924832	1.01248
32	Parthenium argentatum A. Gray	PI 478654	0.924621	0.847661	0.860497	0.27004	0.132928	0.189511	0.199749		1.70118	0.946995	0.831273	0.214504	0.0810156	0.10511	0.127567		1.23878	1.02661	0.973625	0.777143	0.45074	0.550892	0.596158		1.64614	2.65678	3.16318	3151.95	3445.81	4595.9	5001.75		92.4621	84.7661	86.0497	27.004	13.2928	18.9511	19.9749		0.913276	0.971279	1.03602	0.872228	46.6187	0.739966	0.746053
33	Parthenium argentatum A. Gray	PI 478655	0.989601	0.864704	0.810043	0.288037	0.216408	0.232933	0.24721		1.08105	0.944005	0.760708	0.330198	0.238577	0.230993	0.267032		1.02163	1.03524	0.953343	0.995818	0.986924	0.905406	0.959543		0.174996	2.3325	4.48016	3693.15	4188.2	5816.15	6119.15		98.9601	86.4704	81.0043	28.8037	21.6408	23.2933	24.721		0.977458	0.990807	0.975276	0.930358	28.4696	0.909514	0.923318
34	Parthenium argentatum A. Gray	PI 478656	1.11528	0.933807	0.883655	0.298121	0.158144	0.185433	0.210861		1.10261	0.866038	0.626598	0.170202	0.0861818	0.0899019	0.113094		1.09532	1.03043	0.869749	0.727356	0.507068	0.503972	0.576724		-1.84537	1.05181	2.29485	2569.35	3163.59	4318.53	4520.05		111.528	93.3807	88.3655	29.8121	15.8144	18.5433	21.0861		1.10159	1.06999	1.0639	0.962932	38.744	0.724046	0.787557
35	Parthenium argentatum A. Gray	PI 478659	1.06492	0.950591	0.952249	0.310996	0.21342	0.266213	0.267149		0.887564	0.809889	0.697254	0.166703	0.113414	0.135099	0.142609		0.960276	1.00538	0.98478	0.735221	0.675747	0.740234	0.728954		-0.954176	0.7525	0.989622	2443.95	2918.9	3980.15	4187.75		106.492	95.0591	95.2249	31.0996	21.342	26.6213	26.7149		1.05185	1.08922	1.14649	1.00452	29.7446	1.03946	0.997789
36	Parthenium argentatum A. Gray	PI 478665	1.08687	0.972321	0.819052	0.527736	0.474969	0.400347	0.45471		0.678423	0.933528	0.81861	0.237063	0.309596	0.302964	0.293795		0.84816	1.09167	1.06724	1.14211	1.66557	1.35938	1.36502		-1.105	0.4475	4.725	1533.5	2157.8	3971.88	3428.07		108.687	97.2321	81.9052	52.7736	47.4969	40.0347	45.471		1.07354	1.11412	0.986123	1.70459	14.7365	1.5632	1.69832
37	Parthenium argentatum A. Gray	W6 7157	0.944626	0.942662	0.88441	0.476135	0.484401	0.453661	0.472712		0.941402	0.857823	0.727864	0.614603	0.553886	0.471204	0.547974		0.931442	1.03038	0.968812	1.74675	2.24981	1.80467	1.90076		0.89	0.9025	2.5375	2883.55	2806.6	4239.55	4440.15		94.4626	94.2662	88.441	47.6135	48.4401	45.3661	47.2712		0.933035	1.08013	1.06481	1.53792	12.7813	1.77137	1.76556
38	Parthenium argentatum A. Gray	PI 599674	1.04413	1.02563	0.975214	0.423812	0.345512	0.355919	0.374229		0.930824	0.756421	0.655534	0.292718	0.215321	0.209757	0.240668		0.973753	1.00925	0.953665	1.13731	1.1847	1.0665	1.1208		-0.670815	-0.363215	0.485745	2319.95	2630.11	3764.8	3924.85		104.413	102.563	97.5214	42.3812	34.5512	35.5919	37.4229		1.03132	1.1752	1.17414	1.36891	18.2834	1.38973	1.39773
39	Parthenium argentatum A. Gray	PI 599677	0.889471	1.03509	1.03074	0.477286	0.537931	0.552928	0.526621		0.958722	0.851173	0.716757	0.315512	0.259133	0.201259	0.256609		0.912117	1.07552	0.999626	1.25304	1.62165	1.30209	1.37289		1.8475	-0.525	-0.5975	2059.01	1632.55	2053.72	2584.42		88.9471	103.509	103.074	47.7286	53.7931	55.2928	52.6621		0.878557	1.18604	1.24099	1.54163	10.4971	2.15897	1.96691
40	Parthenium argentatum A. Gray	PI 599678	1.01967	0.977277	0.957469	0.508714	0.499683	0.488092	0.498959		1.13752	1.05487	0.710468	0.18637	0.16814	0.0970329	0.142543		1.06377	1.1634	0.943613	0.994246	1.25897	0.849451	0.995989		-0.334464	0.389529	0.839986	1440.66	1477.39	1737.88	2094.5		101.967	97.7277	95.7469	50.8714	49.9683	48.8092	49.8959		1.00716	1.1198	1.15277	1.64315	9.9925	1.90581	1.86359
41	Parthenium argentatum A. Gray	PI 599679	0.975556	0.974612	0.866744	0.474638	0.464361	0.40531	0.445317		0.969204	0.889153	0.706794	0.353451	0.312168	0.239603	0.297703		0.960444	1.06666	0.943298	1.32256	1.65369	1.21638	1.3598		0.392266	0.400111	2.9063	2196.43	2235.62	3481.47	3547.07		97.5556	97.4612	86.6744	47.4638	46.4361	40.531	44.5317		0.963586	1.11674	1.04354	1.53308	13.1183	1.58258	1.66324
42	Parthenium argentatum A. Gray	PARL 912	0.866249	0.875737	1.08442	0.186665	0.0649613	0.157076	0.141369		1.33786	0.847311	0.745447	0.112036	0.0314983	0.0649261	0.0693986		1.06332	0.987029	0.985102	0.466959	0.196473	0.394179	0.369915		2.67614	2.01678	-1.53682	3052.75	3314.41	4126.3	4705.15		86.6249	87.5737	108.442	18.6665	6.49613	15.7076	14.1369		0.85562	1.00345	1.30562	0.602929	92.3276	0.613323	0.528006
43	Parthenium argentatum A. Gray	PARL 917	1.07524	0.979924	0.864232	0.37725	0.300708	0.300422	0.32549		1.26477	0.991838	0.816803	0.439805	0.314445	0.294972	0.346608		1.15185	1.12964	1.02066	1.31527	1.3356	1.16194	1.25441		-1.31382	0.333255	3.21324	3257.65	3640.15	5278.13	5443.85		107.524	97.9924	86.4232	37.725	30.0708	30.0422	32.549		1.06205	1.12283	1.04052	1.21852	20.9328	1.17303	1.21569
44	Parthenium argentatum A. Gray	PARL 920	0.842371	0.770912	0.789925	0.162855	0.0617258	0.145796	0.0927428		1.00522	0.801104	0.722859	0.108944	0.0376275	0.0848358	0.0576684		0.908907	0.900468	0.908381	0.430102	0.209324	0.4341	0.273123		2.77231	3.85325	4.84121	3317.25	3729.15	4961.33	5595.35		84.2371	77.0912	78.9925	16.2855	6.17258	14.5796	9.27428		0.832035	0.883337	0.951054	0.526022	102.821	0.569276	0.34639
45	Parthenium argentatum A. Gray	PARL 922	0.851888	0.889691	0.877617	0.319271	0.287926	0.304651	0.307075		1.03561	0.886459	0.753428	0.397634	0.311851	0.286868	0.331878		0.927741	1.01758	0.964643	1.15051	1.30151	1.15391	1.19223		2.62919	1.81678	2.69575	3680.55	3772.41	5137.6	5634.05		85.1888	88.9691	87.7617	31.9271	28.7926	30.4651	30.7075		0.841436	1.01944	1.05663	1.03124	21.0365	1.18955	1.14691
46	Parthenium argentatum A. Gray	PARL 924	1.02144	0.874067	0.862238	0.245108	0.167984	0.217995	0.213672		0.900678	0.973137	0.824094	0.176197	0.132856	0.162364	0.162837		0.947393	1.05677	1.04616	0.671038	0.648869	0.734339	0.696626		-0.324176	2.1925	3.34962	3100.85	3766.6	5138.65	5368.75		102.144	87.4067	86.2238	24.5108	16.7984	21.7995	21.3672		1.00891	1.00153	1.03812	0.7917	37.5271	0.851188	0.798057
47	Parthenium argentatum A. Gray	PARL 927	1.14174	0.811819	0.827507	0.261158	0.114604	0.166276	0.179111		0.881709	0.804946	0.613081	0.140708	0.0674571	0.0871171	0.0999922		0.991024	0.926263	0.855777	0.618985	0.381898	0.469779	0.499797		-2.00537	3.09181	3.57485	2627.45	3457.89	4594.93	4797.05		114.174	81.1819	82.7507	26.1158	11.4604	16.6276	17.9111		1.12773	0.930209	0.996302	0.843542	53.4775	0.649242	0.668972
48	Parthenium argentatum A. Gray	PARL 929	1.09404	0.873383	0.846076	0.367325	0.230108	0.240439	0.276071		0.930435	0.801864	0.578774	0.223295	0.140618	0.128335	0.162721		0.996546	0.958902	0.82434	0.92477	0.781301	0.685651	0.791555		-1.3962	2.00181	3.00539	2389.85	3063.69	4225.23	4346.85		109.404	87.3383	84.6076	36.7325	23.0108	24.0439	27.6071		1.08061	1.00075	1.01866	1.18646	26.3835	0.938824	1.03111
49	Parthenium argentatum A. Gray	PARL 930	0.922779	0.750463	0.728651	0.243703	0.12839	0.187546	0.189938		1.22136	0.867498	0.876501	0.225057	0.104511	0.159967	0.164381		1.0486	0.924529	0.997078	0.756215	0.503129	0.676078	0.659906		1.43032	4.42678	7.44106	3521.15	4003.11	5713.2	5893.95		92.2779	75.0463	72.8651	24.3703	12.839	18.7546	18.9938		0.911457	0.859906	0.877282	0.78716	51.7921	0.732293	0.70941
50	Parthenium argentatum A. Gray	PARL 931	1.00798	0.761978	0.774895	0.207765	0.121061	0.155602	0.162166		1.21022	0.907824	0.807577	0.469426	0.265696	0.295764	0.340848		1.09093	0.953001	0.964643	1.00841	0.778982	0.837353	0.878032		-0.140815	4.28678	5.61575	5769.35	6628.41	8864	9500.05		100.798	76.1978	77.4895	20.7765	12.1061	15.5602	16.2166		0.995614	0.873099	0.932958	0.671082	49.9365	0.607568	0.605684
51	Parthenium argentatum A. Gray	PARL 932	0.988569	0.908675	0.966321	0.287037	0.192877	0.265267	0.254663		1.19448	0.916401	0.843208	0.230887	0.13708	0.173974	0.183905		1.07332	1.04561	1.07555	0.831262	0.706252	0.838519	0.80822		0.202307	1.51325	0.751205	3097.95	3463.75	4530.53	4953.75		98.8569	90.8675	96.6321	28.7037	19.2877	26.5267	25.4663		0.976439	1.04119	1.16343	0.927129	32.3536	1.03577	0.951156
52	Parthenium argentatum A. Gray	PARL 933	1.18157	0.78714	0.793689	0.297578	0.141349	0.185454	0.209244		0.938335	0.675042	0.543731	0.226907	0.108385	0.124997	0.155609		1.04003	0.835243	0.78518	0.83906	0.537607	0.594287	0.673897		-2.605	3.2525	4.09016	2971.65	3827.5	5091.75	5333.35		118.157	78.714	79.3689	29.7578	14.1349	18.5454	20.9244		1.16707	0.901931	0.955585	0.961176	43.0873	0.724125	0.781519
